# Supplementary material for: On the Hydrolytic Depolymerization of Polyurethane Foam Wastes by Ionic Liquids
Source: Molecules. 2025 Aug 28;30(17):3523. doi: 10.3390/molecules30173523 (PMC12430318; doi:10.3390/molecules30173523)
Supplement: Supplementary file 1 [file molecules-30-03523-s001.zip]

Archive with 1 entries (1 files):
- molecules-3814432-supplementary.pdf
